# Supplementary material for: Improved Hydrological Decision Support System for the Lower Mekong River Basin Using Satellite-Based Earth Observations
Source: Remote Sens (Basel). Author manuscript; Available in PMC 2018 Jun 20. (PMC6008643; doi:10.3390/rs10060885)
Supplement: Supplementary Materials [file NIHMS974644-supplement-Supplementary_Materials.zip]

Archive with 8 entries (5 files):
- Supplementary/
- Supplementary/.DS_Store
- __MACOSX/
- __MACOSX/Supplementary/
- __MACOSX/Supplementary/._.DS_Store
- Supplementary/Compile_Lower Mekong River Basin.kmz.zip
- Supplementary/nasaaccess_1.2.0.tar.gz
- Supplementary/Paper_Highlights.docx.zip
